# Supplementary material for: Copy number signatures and CCNE1 amplification reveal the involvement of replication stress in high-grade endometrial tumors oncogenesis
Source: Cell Oncol (Dordr). 2024 Apr 2;47(4):1441–57. doi: 10.1007/s13402-024-00942-w (PMC11322381; doi:10.1007/s13402-024-00942-w)
Supplement: Supplementary file 1 — Supplementary Material 1 [file 13402_2024_942_MOESM1_ESM.xlsx]

## Sheet: gene_endo_ngs
Supplemental Table 1 Gene List
CAMTA1
MTOR
MTOR-AS1
SPEN
ARID1A
MPL
NRAS
DDR2
ALK
MSH6,ENST00000465204
AFF3
LRP1B
CASP8
IDH1
ERBB4
VHL
MLH1
CTNNB1
FHIT
FOXP1
ENST00000383101,ATR
PIK3CA
LPP
FGFR3
PDGFRA
KIT
KDR
FAT4
FBXW7
FBXW7-AS1
FAT1
TERT
PIK3R1
APC
CSF1R
NPM1
H3C2,HIST1H3B
EGFR
EGFR-AS1
ENST00000437600,ENST00000497815,CUX1
MET
SMO
BRAF
EZH2
KMT2C
FGFR1
JAK2
CDKN2A
TEK
GNAQ
NOTCH1
RET
PTEN
FGFR2
HRAS
ATM
C11orf65,ATM
C11orf65
KRAS
KMT2D,ENST00000547610
PTPN11
HNF1A,ENST00000537361
POLE,chr12:133263870-133263989,chr12:133263895-133264014,chr12:133263853-133263972,ENST00000539357,chr12:133263884-133264003,chr12:133263875-133263994
FLT3
BRCA2
RB1
SMEK1,PPP4R3A
PPP4R3A
AKT1
NTRK3,NTRK3-AS1
IDH2
IDH2-DT
TSC2
PALB2
CTCF
CDH1
ZFHX3
ENST00000413465,TP53
NF1
ENST00000498569
ERBB2
BRCA1
SPOP
SMAD4
STK11
GNA11
PTPRS
SMARCA4
ENST00000586985
JAK3
PPP2R1A
SRC
PTPRT
GNAS-AS1,GNAS
CDH4
SMARCB1
EP300
ENST00000413905
BCOR
KDM6A
ATRX
GPC3
