# Supplementary material for: Copy number signatures and CCNE1 amplification reveal the involvement of replication stress in high-grade endometrial tumors oncogenesis
Source: Cell Oncol (Dordr). 2024 Apr 2;47(4):1441–57. doi: 10.1007/s13402-024-00942-w (PMC11322381; doi:10.1007/s13402-024-00942-w)
Supplement: Supplementary file 2 — Supplementary Material 2 [file 13402_2024_942_MOESM2_ESM.xlsx]

## Sheet: Feuil1
Supplemental Table 2 Characteristics of 21 pan-cancer signatures of copy number variations obtained from TCGA data
	CN	SIZE	TCN with LOW SEGMENTS	TCN with HETEROZYGOTES SEGMENTS
CN 1-3	CN1	>40Mb	/	TCN 2
	CN2	>40Mb	/	TCN 3-4
	CN3	>1Mb	/	TCN 5-8
CN 4-8	CN4	100kb-10Mb	TCN 1	TCN 3-4
	CN5	100kb-10Mb	TCN 2	/
	CN6	100kb-10Mb	TCN 2	TCN 3-4
	CN7	100kb-10Mb	/	TCN 3-4 / TCN 5-8 / TCN 9+
	CN8	100kb-10Mb	/	TCN 9+
CN 9-12	CN9	100 - <40 Mb	TCN 1	TCN 2
	CN10	100 - <40 Mb	TCN 2 / TCN 3-4	TCN 3-4
	CN11	1 - 10 Mb	TCN 3-4	TCN 5-8
	CN12	>100kb - <40Mb	TCN 2	/
		10 - <40Mb	/	TCN 3-4
CN 13-16	CN13	>40Mb	TCN 1	/
	CN14	>40Mb	TCN 2	/
	CN15	>40Mb	TCN 3-4	/
	CN16	>40Mb	TCN 3-4	TCN 5-8
CN 17	CN17	1-40Mb	TCN 2 / TCN 3-4	TCN 3-4 / TCN 5-8
CN 18-21	CN18	>1Mb	TCN 3-4	TCN 4-8
		>100kb	/	TCN 9+
	CN19	100 - 40Mb	TCN1 or TCN2	TCN 3-4
	CN20	100kb - 40Mb	/	TCN 3-4
		100kb - 10Mb	/	TCN 3-4
	CN21	>1Mb	/	TCN 2
		100kb - 1Mb	/	TCN 3-4
